# Supplementary material for: An Epidemiological Systematic Review with Meta-Analysis on Biomarker Role of Circulating MicroRNAs in Breast Cancer Incidence
Source: Int J Mol Sci. 2023 Feb 15;24(4):3910. doi: 10.3390/ijms24043910 (PMC9967215; doi:10.3390/ijms24043910)
Supplement: Supplementary file 1 [file ijms-24-03910-s001.zip]

Archive with 1 entries (1 files):
- ijms-2164235-supplementary.pdf
